# Supplementary material for: Accessory Chromosome-Acquired Secondary Metabolism in Plant Pathogenic Fungi: The Evolution of Biotrophs Into Host-Specific Pathogens
Source: Front Microbiol. 2021 Apr 23;12:664276. doi: 10.3389/fmicb.2021.664276 (PMC8102738; doi:10.3389/fmicb.2021.664276)
Supplement: Supplementary file 1 [file Table_1.XLSX]

## Sheet: Sheet1
Supplementary Table S1: Core secondary metabolite biosynthetic gene locations predicted by antiSMASH v5.1.2
Taxon	Assembly	Sequence	Gene ID	Start	End	Function
F. oxysporum f. sp. conglutinans Fo5176	GCA_000222805.1	CP053262.1 (Chr3)	Fo5176_AS_gene1	307053	314910	T1PKS
A. brassicae J3	GCA_004936725.1	SMOM01000011.1 (ABRSC11)	AbrJ3_AS_gene1	506036	509944	T1PKS
		SMOM01000011.1 (ABRSC11)	AbrJ3_AS_gene2	961574	966168	T1PKS
		SMOM01000013.1 (Scaffold 13)	AbrJ3_AS_gene3	93843	99453	T1PKS
		SMOM01000016.1 (Scaffold 16)	AbrJ3_AS_gene4	8718	12880	T1PKS
		SMOM01000016.1 (Scaffold 16)	AbrJ3_AS_gene5	78225	91649	NRPS
		SMOM01000017.1 (Scaffold 17)	AbrJ3_AS_gene6	736	14323	NRPS
